# Supplementary material for: Une surstructure de α-Ge, type diamant, induite par un dopage d’anti­moine
Source: Acta Crystallogr E Crystallogr Commun. 2017 Apr 4;73(Pt 5):654–7. doi: 10.1107/S2056989017004996 (PMC5418777; doi:10.1107/S2056989017004996)
Supplement: Supplementary file 1 [file e-73-00654-sup1.cif]

##############################################################################
#                                                                            #
# This CIF contains the data in a paper accepted for publication in          #
# Acta Crystallographica Section E. It conforms to the requirements of       #
# Notes for Authors for Acta Crystallographica Section E, and has been       #
# peer reviewed under the auspices of the IUCr Commission on Journals.       #
#                                                                            #
# Full details of the Crystallographic Information File format               #
# are given in the paper "The Crystallographic Information File (CIF):       #
# a New Standard Archive File for Crystallography" by S. R. Hall, F. H.      #
# Allen and I. D. Brown [Acta Cryst. (1991), A47, 655-685].                  #
#                                                                            #
# The current version of the core CIF dictionary is obtainable from          #
# ftp://ftp.iucr.org/pub/cif_core.dic.                                       #
#                                                                            #
# Software is freely available for graphical display of the structure(s)     #
# in this CIF. For information consult the CIF software page                 #
# http://www.iucr.org/resources/cif/software.                                #
#                                                                            #
# This file may be used for bona fide research purposes within the           #
# scientific community so long as proper attribution is given to the journal # 
# article from which it was obtained.                                        #
#                                                                            #
##############################################################################
data_global
_audit_creation_method     'Jana2000 Version : 08/11/2007'
_journal_date_recd_electronic     2017-02-28
_journal_date_accepted     2017-03-30
_journal_name_full     'Acta Crystallographica, Section E'
_journal_year     2017
_journal_volume     73
_journal_issue      5
_journal_page_first     654
_journal_page_last     657
_journal_paper_category     GI
_journal_paper_doi     10.1107/S2056989017004996
_journal_coeditor_code     VN2127
_publ_contact_author_name     'Hammoudi'
_publ_contact_author_address
;
Universit\'e Houari-Boumedienne
Facult\'e de Chimie
Laboratoire Sciences des mat\'eriaux
Bp 32 El-Alia 16111 Bab-Ezzouar
Alg\'erie
;
_publ_contact_author_email     'hammoudi.lamia@yahoo.com'
_publ_contact_author_fax     '00 213 21 24 73 11'
_publ_contact_author_phone     '00 213 21 24 79 50'
_publ_section_title
;
Une surstructure de \a-Ge, type diamant, induite par un dopage d'antimoine
;
_publ_section_title_footnote     .
loop_
    _publ_author_name
    _publ_author_address
    'Adrian G\'omez Herrero'
;
Centro de Microscopia Electr\'onica
Universidad Complutense
28040 Madrid
Spain
;
    'Hammoudi, Lamia'
;
Universit\'e Houari-Boumedienne
Facult\'e de Chimie
Laboratoire Sciences des Mat\'eriaux
BP 32 El-Alia 16111 Bab-Ezzouar
Algeria
;
    'Kars, Mohammed'
;
Universit\'e Houari-Boumedienne
Facult\'e de Chimie
Laboratoire Sciences des Mat\'eriaux
BP 32 El-Alia 16111 Bab-Ezzouar
Algeria
;
    'Roisnel, Thierry'
;
Centre de Diffractom\'etrie X
Sciences Chimiques de Rennes
UMR 6226 CNRS Universit\'e de Rennes 1
Campus de Beaulieu
Avenue du G\'en\'eral Leclerc
France
;
    'L. Carlos Otero-Di\'az'
;
Departomento Inorg\'anica
Facultad C.C. Qu\'imicas
Universidad Complutense
28040 Madrid
Spain
;
_publ_section_synopsis
;
Single crystals of antimony-doped germanium were obtained by chemical transport
reaction and characterized by X-ray diffraction. The structure crystallizes as
a commensurate superstructure of the diamond-type \a-Ge structure.
;
data_I
_database_code_depnum_ccdc_archive 'CCDC 1541258'
_chemical_name_systematic
;
Antimony-doped germanium
;
_chemical_name_common     ?
_chemical_formula_moiety     'Ge0.9375 Sb0.0725'
_chemical_formula_sum     'Ge0.9375 Sb0.0725'
_chemical_formula_structural     ?
_chemical_formula_analytical     ?
_chemical_formula_iupac     'Ge0.9375 Sb0.0725'
_chemical_formula_weight     4921.1
_chemical_melting_point     ?
_symmetry_cell_setting     cubic
_symmetry_space_group_name_H-M     'F -4 3 m'
_symmetry_space_group_name_Hall     'F -4 2 3'
loop_
    _symmetry_equiv_pos_site_id
    _symmetry_equiv_pos_as_xyz
    1 x,y,z
    2 y,-x,-z
    3 x,-y,-z
    4 z,x,y
    5 -x,-y,z
    6 -y,-x,z
    7 x,-z,-y
    8 -y,x,-z
    9 -x,y,-z
    10 -z,-x,y
    11 y,x,z
    12 -x,z,-y
    13 z,-x,-y
    14 -x,-z,y
    15 -z,x,-y
    16 x,z,y
    17 -z,y,-x
    18 y,z,x
    19 z,-y,-x
    20 -y,-z,x
    21 -z,-y,x
    22 -y,z,-x
    23 z,y,x
    24 y,-z,-x
    25 x,1/2+y,1/2+z
    26 y,1/2-x,1/2-z
    27 x,1/2-y,1/2-z
    28 z,1/2+x,1/2+y
    29 -x,1/2-y,1/2+z
    30 -y,1/2-x,1/2+z
    31 x,1/2-z,1/2-y
    32 -y,1/2+x,1/2-z
    33 -x,1/2+y,1/2-z
    34 -z,1/2-x,1/2+y
    35 y,1/2+x,1/2+z
    36 -x,1/2+z,1/2-y
    37 z,1/2-x,1/2-y
    38 -x,1/2-z,1/2+y
    39 -z,1/2+x,1/2-y
    40 x,1/2+z,1/2+y
    41 -z,1/2+y,1/2-x
    42 y,1/2+z,1/2+x
    43 z,1/2-y,1/2-x
    44 -y,1/2-z,1/2+x
    45 -z,1/2-y,1/2+x
    46 -y,1/2+z,1/2-x
    47 z,1/2+y,1/2+x
    48 y,1/2-z,1/2-x
    49 1/2+x,y,1/2+z
    50 1/2+y,-x,1/2-z
    51 1/2+x,-y,1/2-z
    52 1/2+z,x,1/2+y
    53 1/2-x,-y,1/2+z
    54 1/2-y,-x,1/2+z
    55 1/2+x,-z,1/2-y
    56 1/2-y,x,1/2-z
    57 1/2-x,y,1/2-z
    58 1/2-z,-x,1/2+y
    59 1/2+y,x,1/2+z
    60 1/2-x,z,1/2-y
    61 1/2+z,-x,1/2-y
    62 1/2-x,-z,1/2+y
    63 1/2-z,x,1/2-y
    64 1/2+x,z,1/2+y
    65 1/2-z,y,1/2-x
    66 1/2+y,z,1/2+x
    67 1/2+z,-y,1/2-x
    68 1/2-y,-z,1/2+x
    69 1/2-z,-y,1/2+x
    70 1/2-y,z,1/2-x
    71 1/2+z,y,1/2+x
    72 1/2+y,-z,1/2-x
    73 1/2+x,1/2+y,z
    74 1/2+y,1/2-x,-z
    75 1/2+x,1/2-y,-z
    76 1/2+z,1/2+x,y
    77 1/2-x,1/2-y,z
    78 1/2-y,1/2-x,z
    79 1/2+x,1/2-z,-y
    80 1/2-y,1/2+x,-z
    81 1/2-x,1/2+y,-z
    82 1/2-z,1/2-x,y
    83 1/2+y,1/2+x,z
    84 1/2-x,1/2+z,-y
    85 1/2+z,1/2-x,-y
    86 1/2-x,1/2-z,y
    87 1/2-z,1/2+x,-y
    88 1/2+x,1/2+z,y
    89 1/2-z,1/2+y,-x
    90 1/2+y,1/2+z,x
    91 1/2+z,1/2-y,-x
    92 1/2-y,1/2-z,x
    93 1/2-z,1/2-y,x
    94 1/2-y,1/2+z,-x
    95 1/2+z,1/2+y,x
    96 1/2+y,1/2-z,-x
_cell_length_a     11.276(4)
_cell_length_b     11.276(4)
_cell_length_c     11.276(4)
_cell_angle_alpha     90
_cell_angle_beta     90
_cell_angle_gamma     90
_cell_volume     1433.6(10)
_cell_formula_units_Z     64
_cell_measurement_reflns_used     568
_cell_measurement_theta_min     3.13
_cell_measurement_theta_max     26.74
_cell_measurement_temperature     293
_cell_special_details     ?
_exptl_crystal_description     'prismatic'
_exptl_crystal_colour     black
_exptl_crystal_size_max     0.48
_exptl_crystal_size_mid     0.37
_exptl_crystal_size_min     0.16
_exptl_crystal_size_rad     ?
_exptl_crystal_density_diffrn     5.698
_exptl_crystal_density_meas     ?
_exptl_crystal_density_method     ?
_exptl_crystal_F_000     2157
_exptl_absorpt_coefficient_mu     33.032
_exptl_absorpt_correction_type     multi-scan
_exptl_absorpt_process_details
;
(SADABS; Sheldrick, 2002)
;
_exptl_absorpt_correction_T_min     0.00082
_exptl_absorpt_correction_T_max     0.0051
_exptl_special_details     ?
_diffrn_ambient_temperature     293
_diffrn_radiation_type     'Mo K\a'
_diffrn_radiation_wavelength     0.71073
_diffrn_radiation_source     'x-ray tube'
_diffrn_radiation_monochromator     graphite
_diffrn_measurement_device_type     'Bruker APEXII'
_diffrn_measurement_device     'four-cycle diffractometer'
_diffrn_measurement_method     'CCD rotation images, thin slices'
_diffrn_detector_area_resol_mean     ?
_diffrn_reflns_number     3308
_diffrn_reflns_av_R_equivalents     0.0786
_diffrn_reflns_av_sigmaI/netI     0.0801
_diffrn_reflns_theta_min     3.13
_diffrn_reflns_theta_max     28.96
_diffrn_reflns_theta_full     28.96
_diffrn_measured_fraction_theta_max     0.99
_diffrn_measured_fraction_theta_full     0.99
_diffrn_reflns_limit_h_min     -14
_diffrn_reflns_limit_h_max     15
_diffrn_reflns_limit_k_min     -15
_diffrn_reflns_limit_k_max     15
_diffrn_reflns_limit_l_min     -14
_diffrn_reflns_limit_l_max     13
_diffrn_reflns_reduction_process     ?
_diffrn_standards_number     ?
_diffrn_standards_interval_count     ?
_diffrn_standards_interval_time     ?
_diffrn_standards_decay_%     ?
loop_
    _diffrn_standard_refln_index_h
    _diffrn_standard_refln_index_k
    _diffrn_standard_refln_index_l
    ? ? ?
_refine_special_details
;
The refinement was carried out against all reflections. The conventional
<i>R</i>-factor is always based on <i>F</i>. The goodness of fit as well as
the weighted <i>R</i>-factor are based on <i>F</i> and <i>F</i>^2^ for
refinement carried out on <i>F</i> and <i>F</i>^2^, respectively. The
threshold expression is used only for calculating <i>R</i>-factors <i>etc</i>.
and it is not relevant to the choice of reflections for refinement.
The crystal studied was twinned by inversion with a refined twin domain
fraction of 0.56(11):0.44(11). The overlaps of reflection between the twin
domains were calculated by Jana2000 software using the twinning matrix
and user- defined treshold 0.1\% for full overlap and 0.3\% for
full separation. Due to no support for twinning in the official CIF
dictionary the twinning matrix has been saved in the CIF file using
special _jana_cell_twin_matrix keyword. The program used for
refinement, <i>Jana2000</i>, uses the weighting
scheme based on the experimental expectations,
see _refine_ls_weighting_details, that does not force <i>S</i> to be one.
Therefore the values of <i>S</i> are usually larger than the ones from the
<i>SHELX</i> program.
;
_reflns_number_total     229
_reflns_number_gt     123
_reflns_threshold_expression     'I>3\s(I)'
_refine_ls_structure_factor_coef     F
_refine_ls_R_factor_all     0.1000
_refine_ls_R_factor_gt     0.0580
_refine_ls_wR_factor_gt     0.0823
_refine_ls_wR_factor_ref     0.0869
_refine_ls_goodness_of_fit_ref     1.79
_refine_ls_restrained_S_all     ?
_refine_ls_number_reflns     229
_refine_ls_number_parameters     16
_refine_ls_number_restraints     ?
_refine_ls_number_constraints     ?
_refine_ls_hydrogen_treatment     ?
_refine_ls_weighting_scheme     sigma
_refine_ls_weighting_details     'w=1/(\s^2^(F)+0.0001F^2^)'
_refine_ls_shift/su_max     0.0001
_refine_ls_shift/su_mean     0.0000
_refine_diff_density_max     3.59
_refine_diff_density_min     -1.23
_refine_ls_extinction_method
;
B-C type 1 Gaussian isotropic (Becker & Coppens, 1974)
;
_refine_ls_extinction_coef     84(8)
_refine_ls_abs_structure_details
;  99 of Friedel pairs used in the refinement
;
_refine_ls_abs_structure_Flack     0.44(11)
_refine_ls_abs_structure_Rogers     ?
loop_
    _atom_type_symbol
    _atom_type_scat_dispersion_real
    _atom_type_scat_dispersion_imag
    _atom_type_scat_source
    Sb -0.587 1.546 'International Tables Vol C Tables  4.2.6.8 and 6.1.1.1'
    Ge 0.155 1.800 'International Tables Vol C Tables  4.2.6.8 and 6.1.1.1'
_computing_data_collection
;
APEX2 (Bruker, 2006)
;
_computing_cell_refinement
;
APEX2 (Bruker, 2006)
;
_computing_data_reduction
;
APEX2 (Bruker, 2006)
;
_computing_structure_solution
;
<i>SUPERFLIP</i> (Palatinus & Chapuis, 2007)
;
_computing_structure_refinement
;
<i>JANA2000</i> (Pet\<r\'i\<cek <i>et al.</i>,  2014)
;
_computing_molecular_graphics
;
DIAMOND (Brandenburg & Putz, 2009)
;
_computing_publication_material
;
<i>JANA2000</i> (Pet\<r\'i\<cek <i>et al.</i>,  2014)
;
loop_
    _atom_site_type_symbol
    _atom_site_label
    _atom_site_fract_x
    _atom_site_fract_y
    _atom_site_fract_z
    _atom_site_U_iso_or_equiv
    _atom_site_adp_type
    _atom_site_calc_flag
    _atom_site_refinement_flags
    _atom_site_occupancy
    _atom_site_symmetry_multiplicity
    _atom_site_disorder_assembly
    _atom_site_disorder_group
    Sb Sb1 0 0 0 0.0141(6) Uani d . 1 4 . .
    Ge Ge1 0.12476(19) 0.12476(19) 0.37524(19) 0.0032(8) Uani d . 1 16 . .
    Ge Ge2 0.25 0.25 0.49996(8) 0.0026(8) Uani d . 1 24 . .
    Ge Ge3 -0.12467(18) -0.12467(18) -0.12467(18) 0.0033(8) Uani d . 1 16 . .
    Ge Ge4 0 0 0.5 0.0039(8) Uani d . 1 4 . .
    Sb Sb2 -0.25 -0.25 -0.25 0.0141(6) Uani d . 0.162(19) 4 . .
loop_
    _atom_site_aniso_label
    _atom_site_aniso_U_11
    _atom_site_aniso_U_22
    _atom_site_aniso_U_33
    _atom_site_aniso_U_12
    _atom_site_aniso_U_13
    _atom_site_aniso_U_23
    _atom_site_aniso_type_symbol
    Sb1 0.0141(11) 0.0141(11) 0.0141(11) 0 0 0 Sb
    Ge1 0.0032(14) 0.0032(14) 0.0032(14) -0.00013(17) 0.00013(17) 0.00013(17) Ge
    Ge2 0.0027(14) 0.0027(14) 0.0025(15) 0.0000(2) 0 0 Ge
    Ge3 0.0033(14) 0.0033(14) 0.0033(14) 0.00019(18) 0.00019(18) 0.00019(18) Ge
    Ge4 0.0039(14) 0.0039(14) 0.0039(14) 0 0 0 Ge
    Sb2 0.0141(11) 0.0141(11) 0.0141(11) 0 0 0 Sb
loop_
    _geom_bond_atom_site_label_1
    _geom_bond_atom_site_label_2
    _geom_bond_site_symmetry_1
    _geom_bond_site_symmetry_2
    _geom_bond_distance
    _geom_bond_publ_flag
    Sb1 Ge3 . . 2.435(2) yes
    Sb1 Ge3 . 2_555 2.435(2) yes
    Sb1 Ge3 . 5_555 2.435(2) yes
    Sb1 Ge3 . 8_555 2.435(2) yes
    Ge1 Ge2 . . 2.443(2) yes
    Ge1 Ge2 . 31_555 2.443(2) yes
    Ge1 Ge2 . 82_555 2.443(2) yes
    Ge1 Ge4 . . 2.437(2) yes
    Ge2 Ge3 . 50_555 2.444(2) yes
    Ge2 Ge3 . 32_555 2.444(2) yes
    Ge2 Sb2 . 73_556 2.8194(9) yes
    Ge3 Sb2 . . 2.448(2) yes
loop_
    _geom_angle_atom_site_label_1
    _geom_angle_atom_site_label_2
    _geom_angle_atom_site_label_3
    _geom_angle_site_symmetry_1
    _geom_angle_site_symmetry_2
    _geom_angle_site_symmetry_3
    _geom_angle
    _geom_angle_publ_flag
    Ge3 Sb1 Ge3 . . 2_555 109.47(7) yes
    Ge3 Sb1 Ge3 . . 5_555 109.47(7) yes
    Ge3 Sb1 Ge3 . . 8_555 109.47(7) yes
    Ge3 Sb1 Ge3 2_555 . . 109.47(7) yes
    Ge3 Sb1 Ge3 2_555 . 5_555 109.47(7) yes
    Ge3 Sb1 Ge3 2_555 . 8_555 109.47(7) yes
    Ge3 Sb1 Ge3 5_555 . . 109.47(7) yes
    Ge3 Sb1 Ge3 5_555 . 2_555 109.47(7) yes
    Ge3 Sb1 Ge3 5_555 . 8_555 109.47(7) yes
    Ge3 Sb1 Ge3 8_555 . . 109.47(7) yes
    Ge3 Sb1 Ge3 8_555 . 2_555 109.47(7) yes
    Ge3 Sb1 Ge3 8_555 . 5_555 109.47(7) yes
    Ge2 Ge1 Ge2 . . 31_555 109.36(8) yes
    Ge2 Ge1 Ge2 . . 82_555 109.36(8) yes
    Ge2 Ge1 Ge4 . . . 109.59(8) yes
    Ge2 Ge1 Ge2 31_555 . . 109.36(8) yes
    Ge2 Ge1 Ge2 31_555 . 82_555 109.36(8) yes
    Ge2 Ge1 Ge4 31_555 . . 109.59(8) yes
    Ge2 Ge1 Ge2 82_555 . . 109.36(8) yes
    Ge2 Ge1 Ge2 82_555 . 31_555 109.36(8) yes
    Ge2 Ge1 Ge4 82_555 . . 109.59(8) yes
    Ge1 Ge2 Ge1 . . 77_555 109.70(8) yes
    Ge1 Ge2 Ge3 . . 50_555 109.35(7) yes
    Ge1 Ge2 Ge3 . . 32_555 109.35(7) yes
    Ge1 Ge2 Sb2 . . 73_556 125.15(5) yes
    Ge1 Ge2 Ge1 77_555 . . 109.70(8) yes
    Ge1 Ge2 Ge3 77_555 . 50_555 109.35(7) yes
    Ge1 Ge2 Ge3 77_555 . 32_555 109.35(7) yes
    Ge1 Ge2 Sb2 77_555 . 73_556 125.15(5) yes
    Ge3 Ge2 Ge3 50_555 . 32_555 109.74(8) yes
    Ge3 Ge2 Sb2 50_555 . 73_556 54.87(5) yes
    Ge3 Ge2 Ge3 32_555 . 50_555 109.74(8) yes
    Ge3 Ge2 Sb2 32_555 . 73_556 54.87(5) yes
    Sb1 Ge3 Ge2 . . 50_455 109.61(8) yes
    Sb1 Ge3 Ge2 . . 79_455 109.61(8) yes
    Sb1 Ge3 Ge2 . . 58_554 109.61(8) yes
    Sb1 Ge3 Sb2 . . . 180 yes
    Ge2 Ge3 Ge2 50_455 . 79_455 109.34(8) yes
    Ge2 Ge3 Ge2 50_455 . 58_554 109.34(8) yes
    Ge2 Ge3 Sb2 50_455 . . 70.39(6) yes
    Ge2 Ge3 Ge2 79_455 . 50_455 109.34(8) yes
    Ge2 Ge3 Ge2 79_455 . 58_554 109.34(8) yes
    Ge2 Ge3 Sb2 79_455 . . 70.39(6) yes
    Ge2 Ge3 Ge2 58_554 . 50_455 109.34(8) yes
    Ge2 Ge3 Ge2 58_554 . 79_455 109.34(8) yes
    Ge2 Ge3 Sb2 58_554 . . 70.39(6) yes
    Ge1 Ge4 Ge1 . . 2_556 109.47(7) yes
    Ge1 Ge4 Ge1 . . 52_455 109.47(7) yes
    Ge1 Ge4 Ge1 . . 5_555 109.47(7) yes
    Ge1 Ge4 Ge1 2_556 . . 109.47(7) yes
    Ge1 Ge4 Ge1 2_556 . 52_455 109.47(7) yes
    Ge1 Ge4 Ge1 2_556 . 5_555 109.47(7) yes
    Ge1 Ge4 Ge1 52_455 . . 109.47(7) yes
    Ge1 Ge4 Ge1 52_455 . 2_556 109.47(7) yes
    Ge1 Ge4 Ge1 52_455 . 5_555 109.47(7) yes
    Ge1 Ge4 Ge1 5_555 . . 109.47(7) yes
    Ge1 Ge4 Ge1 5_555 . 2_556 109.47(7) yes
    Ge1 Ge4 Ge1 5_555 . 52_455 109.47(7) yes
    Ge2 Sb2 Ge2 73_444 . 50_455 180 yes
    Ge2 Sb2 Ge2 73_444 . 28_444 90 yes
    Ge2 Sb2 Ge2 73_444 . 79_455 90 yes
    Ge2 Sb2 Ge2 73_444 . 58_554 90 yes
    Ge2 Sb2 Ge2 73_444 . 12_545 90 yes
    Ge2 Sb2 Ge3 73_444 . . 125.26(5) yes
    Ge2 Sb2 Ge3 73_444 . 26_544 54.74(5) yes
    Ge2 Sb2 Ge3 73_444 . 77_445 125.26(5) yes
    Ge2 Sb2 Ge3 73_444 . 56_454 54.74(5) yes
    Ge2 Sb2 Ge2 50_455 . 73_444 180 yes
    Ge2 Sb2 Ge2 50_455 . 28_444 90 yes
    Ge2 Sb2 Ge2 50_455 . 79_455 90 yes
    Ge2 Sb2 Ge2 50_455 . 58_554 90 yes
    Ge2 Sb2 Ge2 50_455 . 12_545 90 yes
    Ge2 Sb2 Ge3 50_455 . . 54.74(5) yes
    Ge2 Sb2 Ge3 50_455 . 26_544 125.26(5) yes
    Ge2 Sb2 Ge3 50_455 . 77_445 54.74(5) yes
    Ge2 Sb2 Ge3 50_455 . 56_454 125.26(5) yes
    Ge2 Sb2 Ge2 28_444 . 73_444 90 yes
    Ge2 Sb2 Ge2 28_444 . 50_455 90 yes
    Ge2 Sb2 Ge2 28_444 . 79_455 90 yes
    Ge2 Sb2 Ge2 28_444 . 58_554 180 yes
    Ge2 Sb2 Ge2 28_444 . 12_545 90 yes
    Ge2 Sb2 Ge3 28_444 . . 125.26(5) yes
    Ge2 Sb2 Ge3 28_444 . 26_544 125.26(5) yes
    Ge2 Sb2 Ge3 28_444 . 77_445 54.74(5) yes
    Ge2 Sb2 Ge3 28_444 . 56_454 54.74(5) yes
    Ge2 Sb2 Ge2 79_455 . 73_444 90 yes
    Ge2 Sb2 Ge2 79_455 . 50_455 90 yes
    Ge2 Sb2 Ge2 79_455 . 28_444 90 yes
    Ge2 Sb2 Ge2 79_455 . 58_554 90 yes
    Ge2 Sb2 Ge2 79_455 . 12_545 180 yes
    Ge2 Sb2 Ge3 79_455 . . 54.74(5) yes
    Ge2 Sb2 Ge3 79_455 . 26_544 125.26(5) yes
    Ge2 Sb2 Ge3 79_455 . 77_445 125.26(5) yes
    Ge2 Sb2 Ge3 79_455 . 56_454 54.74(5) yes
    Ge2 Sb2 Ge2 58_554 . 73_444 90 yes
    Ge2 Sb2 Ge2 58_554 . 50_455 90 yes
    Ge2 Sb2 Ge2 58_554 . 28_444 180 yes
    Ge2 Sb2 Ge2 58_554 . 79_455 90 yes
    Ge2 Sb2 Ge2 58_554 . 12_545 90 yes
    Ge2 Sb2 Ge3 58_554 . . 54.74(5) yes
    Ge2 Sb2 Ge3 58_554 . 26_544 54.74(5) yes
    Ge2 Sb2 Ge3 58_554 . 77_445 125.26(5) yes
    Ge2 Sb2 Ge3 58_554 . 56_454 125.26(5) yes
    Ge2 Sb2 Ge2 12_545 . 73_444 90 yes
    Ge2 Sb2 Ge2 12_545 . 50_455 90 yes
    Ge2 Sb2 Ge2 12_545 . 28_444 90 yes
    Ge2 Sb2 Ge2 12_545 . 79_455 180 yes
    Ge2 Sb2 Ge2 12_545 . 58_554 90 yes
    Ge2 Sb2 Ge3 12_545 . . 125.26(5) yes
    Ge2 Sb2 Ge3 12_545 . 26_544 54.74(5) yes
    Ge2 Sb2 Ge3 12_545 . 77_445 54.74(5) yes
    Ge2 Sb2 Ge3 12_545 . 56_454 125.26(5) yes
    Ge3 Sb2 Ge3 . . 26_544 109.47(7) yes
    Ge3 Sb2 Ge3 . . 77_445 109.47(7) yes
    Ge3 Sb2 Ge3 . . 56_454 109.47(7) yes
    Ge3 Sb2 Ge3 26_544 . . 109.47(7) yes
    Ge3 Sb2 Ge3 26_544 . 77_445 109.47(7) yes
    Ge3 Sb2 Ge3 26_544 . 56_454 109.47(7) yes
    Ge3 Sb2 Ge3 77_445 . . 109.47(7) yes
    Ge3 Sb2 Ge3 77_445 . 26_544 109.47(7) yes
    Ge3 Sb2 Ge3 77_445 . 56_454 109.47(7) yes
    Ge3 Sb2 Ge3 56_454 . . 109.47(7) yes
    Ge3 Sb2 Ge3 56_454 . 26_544 109.47(7) yes
    Ge3 Sb2 Ge3 56_454 . 77_445 109.47(7) yes
