# Supplementary material for: Une surstructure de α-Ge, type diamant, induite par un dopage d’anti­moine
Source: Acta Crystallogr E Crystallogr Commun. 2017 Apr 4;73(Pt 5):654–7. doi: 10.1107/S2056989017004996 (PMC5418777; doi:10.1107/S2056989017004996)
Supplement: Supplementary file 2 [file e-73-00654-Isup2.hkl]

data_I

loop_
 _refln_index_h                                              
 _refln_index_k                                              
 _refln_index_l                                              
 _refln_F_meas                                               
 _refln_F_calc                                               
 _refln_F_sigma                                              
 _refln_observed_status                                      
  -1   1   1       26.99       33.12     1.20 o
   1   1   1       26.73       32.98     1.25 o
   0   0   2        0.00       18.15     8.37 <
  -2   2   2      218.32      175.89     8.28 o
   0   2   2       32.02       40.09     0.90 o
   2   2   2      221.26      175.88     9.15 o
  -1   1   3       28.17       29.49     0.82 o
   1   1   3       28.72       29.64     0.81 o
  -3   3   3       24.96       24.25     1.11 o
  -1   3   3       27.60       26.69     0.75 o
   1   3   3       27.25       26.53     0.71 o
   3   3   3       23.50       24.40     1.05 o
   0   0   4       32.93       36.73     1.33 o
  -2   2   4       30.00       33.04     0.91 o
   0   2   4        0.00       10.99     9.87 <
   2   2   4       30.56       32.99     0.85 o
  -4   4   4       24.18       27.11     1.34 o
  -2   4   4        0.00       10.55    13.69 <
   0   4   4      265.76      229.28     7.50 o
   2   4   4        0.00       10.55    12.14 <
   4   4   4       23.78       27.11     1.10 o
  -1   1   5       24.74       24.12     0.68 o
   1   1   5       25.15       23.96     0.70 o
  -3   3   5       22.00       20.86     0.63 o
  -1   3   5       23.94       22.12     0.50 o
   1   3   5       23.48       22.28     0.48 o
   3   3   5       21.47       20.69     0.55 o
  -5   5   5       16.70       14.78     0.95 o
  -3   5   5       17.32       17.54     0.62 o
  -1   5   5       20.31       19.43     0.64 o
   1   5   5       21.38       19.28     0.60 o
   3   5   5       17.53       17.72     0.57 o
   5   5   5       15.01       14.60     1.08 o
   0   0   6        2.43        5.97     1.83 <
  -2   2   6      227.02      230.86     6.03 o
   0   2   6       27.25       27.67     0.57 o
   2   2   6      224.14      230.90     6.63 o
  -4   4   6        0.00        2.74    16.66 <
  -2   4   6       24.30       23.86     0.56 o
   0   4   6        0.00       10.49    13.04 <
   2   4   6       23.77       23.91     0.52 o
   4   4   6        0.00        2.75    15.57 <
  -6   6   6      224.91      245.68    13.53 o
  -4   6   6       17.94       17.76     0.65 o
  -2   6   6      221.94      246.09     6.88 o
   0   6   6       23.11       20.55     0.66 o
   2   6   6      223.06      246.02     6.29 o
   4   6   6       17.78       17.70     0.58 o
   6   6   6      236.24      245.78    10.56 o
  -1   1   7       21.06       18.85     0.62 o
   1   1   7       20.37       19.02     0.60 o
  -3   3   7       18.03       16.74     0.61 o
  -1   3   7       20.33       17.93     0.46 o
   1   3   7       19.64       17.77     0.47 o
   3   3   7       17.90       16.93     0.57 o
  -5   5   7       11.29       12.26     0.84 o
  -3   5   7       15.05       14.27     0.50 o
  -1   5   7       15.75       15.59     0.49 o
   1   5   7       16.39       15.76     0.42 o
   3   5   7       13.32       14.09     0.43 o
   5   5   7       11.99       12.44     0.65 o
  -7   7   7        6.88        9.72     2.62 <
  -5   7   7        8.54       10.97     1.22 o
  -3   7   7       10.66       11.64     0.93 o
  -1   7   7       11.98       13.00     0.89 o
   1   7   7       11.46       12.79     0.76 o
   3   7   7        9.31       11.82     0.81 o
   5   7   7        8.19       10.77     0.99 o
   7   7   7        6.61        9.96     2.31 <
   0   0   8      280.50      268.04    10.91 o
  -2   2   8       24.21       20.93     0.69 o
   0   2   8        0.00        6.41    15.08 <
   2   2   8       23.64       21.04     0.66 o
  -4   4   8      288.08      285.71     8.52 o
  -2   4   8        2.24        3.20     2.42 <
   0   4   8       22.60       21.19     0.55 o
   2   4   8        0.00        3.22    15.57 <
   4   4   8      285.09      285.71     8.15 o
  -6   6   8       10.70       12.43     1.05 o
  -4   6   8        0.00        4.45    17.96 <
  -2   6   8       14.61       16.00     0.60 o
   0   6   8        0.00        1.57    17.03 <
   2   6   8       16.00       15.88     0.46 o
   4   6   8        0.00        4.44    16.81 <
   6   6   8        9.66       12.56     0.94 o
  -8   8   8      295.52      277.17    27.07 o
  -6   8   8        0.00        2.93    23.98 <
  -4   8   8       14.71       14.21     0.92 o
  -2   8   8        0.00        2.20    23.02 <
   0   8   8      293.66      290.45     9.49 o
   2   8   8        0.00        2.17    21.27 <
   4   8   8       11.58       14.21     1.14 o
   6   8   8        0.00        2.95    22.36 <
   8   8   8      291.52      277.17    13.60 o
  -1   1   9       15.71       14.59     0.71 o
   1   1   9       15.30       14.43     0.65 o
  -3   3   9       11.07       12.44     1.00 o
  -1   3   9       13.58       13.44     0.55 o
   1   3   9       14.41       13.63     0.52 o
   3   3   9       12.83       12.27     0.72 o
  -5   5   9        9.57       10.67     1.09 o
  -3   5   9       10.06       11.11     0.71 o
  -1   5   9       10.61       11.51     0.69 o
   1   5   9       10.78       11.31     0.66 o
   3   5   9        9.01       11.28     0.77 o
   5   5   9        7.41       10.49     1.30 <
  -7   7   9        0.00        7.05    26.03 <
  -5   7   9        6.60        8.62     1.26 <
  -3   7   9        7.24        9.97     1.18 o
  -1   7   9        9.50        9.52     0.86 o
   1   7   9        8.17        9.72     0.92 o
   3   7   9        7.69        9.76     0.98 o
   5   7   9        4.90        8.84     1.63 <
   7   7   9        4.11        6.82     2.91 <
  -7   9   9        3.13        5.62     5.56 <
  -5   9   9        7.38        6.22     1.98 <
  -3   9   9        7.36        7.35     2.02 <
  -1   9   9        7.55        8.56     1.86 <
   1   9   9        5.14        8.38     2.61 <
   3   9   9        5.13        7.58     2.94 <
   5   9   9        0.00        5.98    26.08 <
   7   9   9        6.04        5.84     2.67 <
   0   0  10        0.00        7.41    24.49 <
  -2   2  10      231.50      245.79     6.79 o
   0   2  10       16.26       15.51     0.54 o
   2   2  10      230.29      245.68     6.34 o
  -4   4  10        0.00        5.16    25.00 <
  -2   4  10       14.65       13.63     0.67 o
   0   4  10        0.00        2.85    18.23 <
   2   4  10       14.48       13.56     0.60 o
   4   4  10        4.29        5.16     2.42 <
  -6   6  10      233.03      225.42     7.76 o
  -4   6  10        8.69       10.71     1.06 o
  -2   6  10      228.24      237.34     5.34 o
   0   6  10       11.16       11.70     0.77 o
   2   6  10      226.60      237.47     5.26 o
   4   6  10        8.85       10.78     1.05 o
   6   6  10      232.28      225.27     7.82 o
  -8   8  10        4.05        1.69    10.93 <
  -6   8  10        6.76        7.66     1.70 <
  -4   8  10        0.00        4.41    21.74 <
  -2   8  10        7.16        9.72     1.28 <
   0   8  10        0.00        3.55    22.02 <
   2   8  10        9.08        9.86     1.07 o
   4   8  10        4.09        4.42     2.69 <
   6   8  10        5.71        7.50     2.01 <
   8   8  10        5.54        1.66     5.16 <
  -6  10  10      202.99      198.80    17.61 o
  -4  10  10        0.00        6.30    37.88 <
  -2  10  10      211.17      212.13     7.51 o
   0  10  10        0.00        7.40    28.33 <
   2  10  10      218.59      211.97     8.81 o
   4  10  10        8.94        6.21     3.02 <
  -1   1  11        8.73       10.78     1.23 o
   1   1  11        9.90       10.97     1.16 o
  -3   3  11        7.54        9.28     1.90 <
  -1   3  11        8.66       10.25     0.95 o
   1   3  11       10.02       10.02     0.88 o
   3   3  11        6.63        9.47     1.67 <
  -5   5  11        3.55        8.01     4.01 <
  -3   5  11        3.45        8.94     2.88 <
  -1   5  11        7.17        8.52     1.36 <
   1   5  11        6.96        8.74     1.27 <
   3   5  11        5.98        8.73     1.46 <
   5   5  11        0.00        8.23    26.17 <
  -7   7  11        0.00        5.16    41.92 <
  -5   7  11        5.05        6.75     2.16 <
  -3   7  11        5.38        7.92     1.90 <
  -1   7  11        7.94        7.76     1.24 o
   1   7  11        3.56        7.55     2.78 <
   3   7  11        4.27        8.18     2.71 <
   5   7  11        6.12        6.50     2.14 <
   7   7  11        3.02        5.37     8.30 <
  -5   9  11        0.00        4.88    33.80 <
  -3   9  11        0.00        5.76    25.79 <
  -1   9  11        0.00        6.67    24.70 <
   1   9  11        0.00        6.91    24.60 <
   3   9  11        0.00        5.51    27.34 <
   5   9  11        5.03        5.12     6.20 <
   0   0  12       16.04       14.21     1.33 o
  -2   2  12       11.03       11.69     1.38 o
   0   2  12        0.00        1.62    21.33 <
   2   2  12        9.54       11.49     1.46 o
  -4   4  12       13.58       12.03     1.39 o
  -2   4  12        0.00        1.50    22.36 <
   0   4  12      288.31      286.48     7.28 o
   2   4  12        0.00        1.47    21.85 <
   4   4  12       11.60       12.03     1.36 o
  -6   6  12        6.47        7.54     3.52 <
  -4   6  12        5.08        3.58     2.26 <
  -2   6  12        8.61        9.20     1.34 o
   0   6  12        0.00        1.81    22.47 <
   2   6  12        9.32        9.41     1.20 o
   4   6  12        4.00        3.59     2.98 <
   6   6  12        0.00        7.29    34.24 <
  -4   8  12      270.06      265.06    15.50 o
  -2   8  12        0.00        2.79    24.95 <
   0   8  12        7.42       10.32     1.67 <
   2   8  12        0.00        2.82    27.29 <
   4   8  12      286.43      265.06    12.85 o
  -1   1  13        6.96        7.58     2.09 <
   1   1  13        6.17        7.35     2.36 <
  -3   3  13        0.00        7.36    28.72 <
  -1   3  13        5.84        6.97     1.96 <
   1   3  13        0.00        7.18    23.35 <
   3   3  13        4.60        7.12     3.53 <
  -5   5  13        7.52        5.21     4.09 <
  -3   5  13        4.83        6.09     2.87 <
  -1   5  13        4.43        6.97     2.81 <
   1   5  13        6.14        6.77     2.08 <
   3   5  13        0.00        6.34    24.60 <
   5   5  13        0.00        4.95    40.84 <
  -3   7  13        0.00        5.12    38.47 <
  -1   7  13        0.00        5.97    26.27 <
   1   7  13        9.05        6.22     1.85 <
   3   7  13        6.60        4.88     3.55 <
   0   0  14        0.00        5.76    35.71 <
  -2   2  14      214.73      211.96     7.01 o
   0   2  14        3.96        7.11     3.27 <
   2   2  14      214.92      212.13     7.26 o
  -4   4  14        1.87        6.10    22.90 <
  -2   4  14        0.00        6.47    33.69 <
   0   4  14        0.00        3.13    25.84 <
   2   4  14        0.00        6.56    27.88 <
   4   4  14        0.00        6.10    36.74 <
   0   6  14        7.66        5.73     4.17 <
   2   6  14      195.61      198.80    20.95 o
  -1   1  15        0.00        5.33    50.84 <
   1   1  15        0.00        5.60    42.43 <
